# Supplementary material for: Exploring the Change of Host and Microorganism in Chronic Obstructive Pulmonary Disease Patients Based on Metagenomic and Metatranscriptomic Sequencing
Source: Front Microbiol. 2022 Mar 16;13:818281. doi: 10.3389/fmicb.2022.818281 (PMC8966909; doi:10.3389/fmicb.2022.818281)
Supplement: Supplementary Figure 1 — The microbiomes compositional profiles of the AECOPD patients and stable COPD (stabilization of AECOPD patients after treatment) patients. The stacked bar represents differentially relative abundance of microorganisms in the AECOPD vs. stable COPD groups. (A,B) shows the relative abundance of the most dominant taxa at the class levels in metagenomic data (A) and metatranscriptomic data (B). (C,D) shows the most dominant taxa distributions at the order levels of the sputum microbiomes in metagenomic data and metatranscriptomic data. (E,F) shows the most dominant taxa distributions at the family levels of the sputum microbiomes in metagenomic data and metatranscriptomic data. [file Data_Sheet_1.zip › Supplementary_Material/TableS1.xls]

## Sheet: Sheet2
Table S1 The basic information of the cases with AECOPD patients and stable COPD patients
ID	Age (years)	BMI, kg/m2	Smoking status	Smoking Pack Years	Lymphocyte%		Neutrophils %		NLR		Eosinophile%		Basophile%		CRP(mg/L)		Antibiotics
					AECOPD	stable COPD	AECOPD	stable COPD	AECOPD	stable COPD	AECOPD	stable COPD	AECOPD	stable COPD	AECOPD	stable COPD	AECOPD	stable COPD
1	72	20.7612	Current	30	12.6	19.3	76	69.5	6.03175	3.60104	2.7	0.9	0.9	0.1	4.38(FR-CRP)	0.29(CRP)	No	YES
2	65	24.2215	Never	0	11	9.7	76	88.8	6.90909	9.15464	6.7	0.1	0.6	0.3	3.46(FR-CRP)	3.88(CRP)	No	YES
3	72	25.6896	Never	0	18	-	64.9	-	3.60556	-	4.1	-	0.5	-	4.88(CRP500)	-	No	YES
4	86	18.3655	Never	0	13.6	7.5	77.1	85.5	5.66912	11.4	3.8	0.8	0.4	0.1	3.97(FR-CRP)	22.80(CRP)	No	YES
5	62	30.8463	Never	0	29.6	-	64.6	-	2.18243	-	0	-	0.1	-	0.82(CRP-HS)	-	No	-
6	78	27.6817	Quit	20	17.4	-	74.5	-	4.28161	-	1.2	-	0.6	-	2.08(CRP-HS)	-	No	-
7	73	-	Current	30	40.7	-	58	-	1.42506	-	0.2	-	0	-	32.90(CRP-HS)	-	No	-
8	81	-	Current	30	10.3	-	83	-	8.05825	-	0	-	0	-	87.66(CRP-HS)	-	No	-
9	75	-	Current	50	7.1	-	85.3	-	12.0141	-	0	-	0.1	-	34.9(CRP-HS)	-	No	-
10	59	20.7031	Quit	8	20	-	71.3	-	3.565	-	2.2	-	0.4	-	11.43(CRP-HS)	-	No	-
11	66	21.2245	Quit	18	18.9	-	72	-	3.80952	-	2.8	-	0.7	-	2.22(CRP-HS)	-	No	-
12	92	22.2041	Quit	57	10.9	-	87.2	-	8	-	0	-	0.4	-	-	-	No	-
