# Supplementary material for: Exploring the Change of Host and Microorganism in Chronic Obstructive Pulmonary Disease Patients Based on Metagenomic and Metatranscriptomic Sequencing
Source: Front Microbiol. 2022 Mar 16;13:818281. doi: 10.3389/fmicb.2022.818281 (PMC8966909; doi:10.3389/fmicb.2022.818281)
Supplement: Supplementary Figure 1 — The microbiomes compositional profiles of the AECOPD patients and stable COPD (stabilization of AECOPD patients after treatment) patients. The stacked bar represents differentially relative abundance of microorganisms in the AECOPD vs. stable COPD groups. (A,B) shows the relative abundance of the most dominant taxa at the class levels in metagenomic data (A) and metatranscriptomic data (B). (C,D) shows the most dominant taxa distributions at the order levels of the sputum microbiomes in metagenomic data and metatranscriptomic data. (E,F) shows the most dominant taxa distributions at the family levels of the sputum microbiomes in metagenomic data and metatranscriptomic data. [file Data_Sheet_1.zip › Supplementary_Material/TableS2.xlsx]

## Sheet: Sheet2
Table S2 The Compositional Profiles of the metagenomic data
	Taxonomy	AECOPD1	stable COPD1	AECOPD2	stable COPD2	AECOPD3	stable COPD3	AECOPD4	stable COPD4	AECOPD5	AECOPD6	AECOPD7	AECOPD8	AECOPD9	AECOPD10	AECOPD11	AECOPD12
Phylum	Actinobacteria	0.095829	0.003096	0.172485	0.023966	0.000731	0.022599	0.007906	0.01891	0.003745	0.058248	0.273906	0.004557	0.010715	0.036818	0.029744	0.539027
	Bacteroidetes	0.116505	0.021143	0.063429	0.009844	0.001726	0.023357	7.13e-05	0.018817	0.011216	0.000106	0.094873	0.002852	0.016661	0.166491	0.009382	0
	Firmicutes	0.642086	0.143673	0.286453	0.323072	0.295027	0.899978	0.940217	0.332812	0.211711	0.922115	0.410592	0.277117	0.240432	0.385565	0.08973	0.057009
	Fusobacteria	0.002569	0.001026	0.011998	0.001726	6.52e-05	0.008871	0.000125	0.003681	0.000425	0.001585	0.004961	0.001759	0.000369	0.179899	0.002761	0
	Proteobacteria	0.142132	0.83093	0.465087	0.641185	0.702326	0.044297	0.051612	0.625683	0.772818	0.017766	0.212352	0.713386	0.731723	0.221785	0.868059	0.403884
	other	0.000739	5.4e-05	0.000514	0.0002056	7.92e-05	0.0008023	0	0	8.19e-05	0.000118	0.00304	0.000225	6.38e-05	0.0093679	0.000299	0
Class	Actinomycetia	0.092988	0.003056	0.171636	0.02304	0.000731	0.022166	0.058234	0.007906	0.003695	0.018744	0.272816	0.004204	0.010477	0.035815	0.029058	0.539024
	Bacteroidia	0.107833	0.015487	0.061366	0.00751	0.001276	0.019697	0	0	0.010803	0.013877	0.091117	0.002284	0.016378	0.158447	0.007749	0
	Flavobacteriia	0.008495	0.005464	0.001934	0.001895	0	0.0035	6.49e-05	0	0	0.004769	0.003006	0.000261	0	0.007992	0.001556	0
	Bacilli	0.605058	0.13784	0.272993	0.314969	0.294216	0.891434	0.918642	0.939881	0.206303	0.326581	0.344436	0.272765	0.223742	0.36239	0.077381	0.056935
	Clostridia	0.001061	0.000417	0.001955	0.001418	0.000685	0.002986	0.000125	7.55e-05	0.000472	0.00113	0.002398	0.000803	0.001037	0.006409	0.000324	7.48e-05
	Negativicutes	0.034429	0.005357	0.008188	0.006643	0.000127	0.004722	0.003024	0.000241	0.004898	0.005064	0.062302	0.003513	0.015652	0.015213	0.012014	0
	Fusobacteriia	0.002569	0.001026	0.011998	0.001726	6.52e-05	0.008871	0.001585	0.000125	0.000425	0.003681	0.004961	0.001759	0.000369	0.179899	0.002761	0
	Alphaproteobacteria	0.000267	0.00436	0.001595	0.007913	0.009319	0.000248	0.000144	0.000413	0.005843	0.009667	0.00145	0.01238	0.008437	0.001273	0.001285	0.001033
	Betaproteobacteria	0.131385	0.05971	0.271705	0.083369	0.069836	0.032811	0.001348	0.005205	0.044216	0.069886	0.100151	0.0561	0.058635	0.090903	0.018428	0.006434
	Gammaproteobacteria	0.009167	0.766104	0.189635	0.548628	0.623113	0.00983	0.016226	0.045979	0.722524	0.545809	0.104214	0.644556	0.663285	0.124123	0.845889	0.39639
	other	0.006471	0.001057	0.0069596	0.0028386	0.0005282	0.0032799	0.000394	0	0.0007743	0.000657	0.0127856	0.001217	0.0019328	0.0174383	0.0035116	0
Order	Lactobacillales	0.601816	0.026453	0.192134	0.118593	0.039141	0.869875	0.916746	0.925583	0.022587	0.161853	0.31543	0.059418	0.049655	0.244712	0.043045	0.028564
	Enterobacterales	0.005281	0.270003	0.102741	0.40197	0.466902	0.008202	0.015172	0.036221	0.389222	0.403693	0.07193	0.477966	0.517808	0.064726	0.101404	0.04965
	Bacillales	0.003242	0.111385	0.080859	0.196376	0.255073	0.021559	0.001896	0.014298	0.183713	0.164727	0.029006	0.213347	0.174087	0.117678	0.034336	0.028371
	Pasteurellales	0.001012	0.068129	0.081816	0.122259	0.130203	0.000673	0.000521	0.008235	0.095896	0.114599	0.027789	0.135034	0.121901	0.05575	0.020899	0.011178
	Burkholderiales	0.020783	0.030934	0.013971	0.054851	0.057276	0.001944	0.000792	0.003932	0.035409	0.045462	0.034474	0.042927	0.045851	0.011437	0.012633	0.005549
	Neisseriales	0.110559	0.028774	0.257734	0.028519	0.01256	0.030851	0.000552	0.001273	0.008803	0.024424	0.06563	0.013173	0.012783	0.079465	0.005461	0.000861
	Micrococcales	0.05825	0.001662	0.1633	0.01525	0.000587	0.014898	0.054784	0.007451	0.002258	0.015707	0.121369	0.001764	0.007459	0.024542	0.026723	0.000118
	Bacteroidales	0.107824	0.015487	0.061366	0.00751	0.001276	0.019675	0	0	0.010803	0.013877	0.091081	0.002284	0.016378	0.158447	0.007749	0
	Veillonellales	0.03387	0.004741	0.007656	0.006618	0.000127	0.003841	0.003021	0.000241	0.004898	0.005034	0.060211	0.003065	0.015537	0.013809	0.011786	0
	Pseudomonadales	0.000359	0.003086	0.001029	0.004131	0.004132	0.00034	0.0004	0.000363	0.22482	0.004472	0.001151	0.004789	0.006381	0.000679	0.72042	0.317143
	Aeromonadales	0.000101	0.012809	0.003212	0.01848	0.020481	8.68e-05	0	0.001069	0.011128	0.022565	0.002754	0.025583	0.015776	0.002491	0.002719	0.001549
	Actinomycetales	0.026431	0.001068	0.00678	0.006509	0.00011	0.006436	0.002295	0.000192	0.001298	0.002843	0.095055	0.00087	0.002836	0.00972	0.000858	0
	Fusobacteriales	0.002569	0.001026	0.011998	0.001726	6.52e-05	0.008871	0.001585	0.000125	0.000425	0.003681	0.004961	0.001759	0.000369	0.179899	0.002761	0
	Flavobacteriales	0.008495	0.005464	0.001934	0.001895	0	0.0035	6.49e-05	0	0	0.004769	0.003006	0.000261	0	0.007992	0.001556	0
	Rhodobacterales	5.43e-05	0.004342	0.001457	0.007913	0.009319	0	0	0.00041	0.005657	0.009667	0.001102	0.01238	0.00831	0.00123	0.001285	0.000883
	other	0.0186576	0.414364	0.0118469	0.007252	0.0025902	0.0084108	0.0016751	0.0003141	0.0030227	0.0023776	0.0743133	0.005164	0.0047398	0.0271591	0.0062018	0.555712
Family	Enterobacteriaceae	0.005191	0.26992	0.102689	0.401827	0.466784	0.007935	0.015152	0.036207	0.38914	0.403633	0.071872	0.477875	0.517641	0.064682	0.101361	0.049453
	Streptococcaceae	0.251508	0.01399	0.186317	0.096713	0.015536	0.040683	0.877691	0.921855	0.007036	0.136971	0.267956	0.027338	0.028795	0.240972	0.039375	0.000571
	Pasteurellaceae	0.001012	0.068129	0.081816	0.122259	0.130203	0.000673	0.000521	0.008235	0.095896	0.114599	0.027789	0.135034	0.121901	0.05575	0.020899	0.011178
	Staphylococcaceae	0.001227	0.106457	0.045755	0.191637	0.252262	0.004004	0.001454	0.01145	0.181555	0.157617	0.027561	0.21023	0.171772	0.029314	0.033347	0.028105
	Burkholderiaceae	0.020393	0.030934	0.013847	0.054851	0.057276	0.001816	0.000707	0.00392	0.035409	0.045462	0.033688	0.042874	0.045851	0.011375	0.012291	0.005237
	Neisseriaceae	0.110518	0.028774	0.257734	0.028519	0.01256	0.030848	0.000551	0.001273	0.008803	0.024424	0.06563	0.013173	0.012783	0.079465	0.005461	0.000825
	Micrococcaceae	0.057209	0.001623	0.163291	0.01525	0.00057	0.014773	0.054412	0.007438	0.002258	0.015707	0.119949	0.001748	0.007459	0.024542	0.026689	9.26e-05
	Prevotellaceae	0.103075	0.015349	0.054358	0.007109	0.001276	0.018947	0	0	0.010803	0.013591	0.064208	0.00181	0.016363	0.151858	0.006783	0
	Enterococcaceae	0.000947	0.012258	0.004193	0.021478	0.023605	0.217918	0.000434	0.001289	0.015163	0.024339	0.003165	0.031951	0.020839	0.0035	0.003328	0.002844
	Veillonellaceae	0.03387	0.004741	0.007656	0.006618	0.000127	0.003841	0.003021	0.000241	0.004898	0.005034	0.060211	0.003065	0.015537	0.013809	0.011786	0
	Aeromonadaceae	9.86e-05	0.012809	0.003212	0.01848	0.020481	8.68e-05	0	0.001069	0.011128	0.022565	0.002754	0.025583	0.015776	0.002491	0.002719	0.001549
	Actinomycetaceae	0.026431	0.001068	0.00678	0.006509	0.00011	0.006436	0.002295	0.000192	0.001298	0.002843	0.095055	0.00087	0.002836	0.00972	0.000858	0
	Pseudomonadaceae	0.000187	0.002901	0.000746	0.003889	0.003984	7.23e-05	0.000188	0.000247	0.001997	0.004365	0.000946	0.004666	0.006149	0.000535	0.720368	0.313044
	Flavobacteriaceae	0.008403	0.005464	0.001934	0.001895	0	0.003308	0	0	0	0.004769	0.002724	0.000261	0	0.007924	0.001556	0
	Bacillaceae	0.000925	0.004771	0.001147	0.004738	0.002809	0.008	0.000284	0	0.002088	0.002083	0.000944	0.003073	0.002296	0.00074	0.00097	0.000227
	other	0.376493	0.420283	0.0342931	0.017919	0.0122226	0.634473	0.0422719	0.0033136	0.232387	0.0165685	0.153473	0.0199687	0.013614	0.215193	0.0116039	0.586018
Genus	Streptococcus	0.250535	0.01399	0.185866	0.096713	0.015536	0.038219	0.876847	0.921732	0.006548	0.136971	0.267839	0.027338	0.028795	0.240895	0.039352	0.00054
	Klebsiella	0.004212	0.140161	0.048586	0.200391	0.216427	0.006246	0.012351	0.01911	0.171646	0.227629	0.040125	0.257025	0.232598	0.034235	0.052036	0.027739
	Salmonella	0.000884	0.12053	0.051655	0.190476	0.238858	0.001516	0.002676	0.01636	0.208744	0.162467	0.030167	0.209249	0.270499	0.029201	0.047067	0.020593
	Staphylococcus	0.000966	0.106457	0.045628	0.191637	0.252262	0.003346	0.001231	0.011436	0.181477	0.157617	0.027539	0.21023	0.171772	0.029297	0.033347	0.028103
	Pasteurella	0.000353	0.068	0.027622	0.122197	0.130112	0.000391	0.000506	0.008229	0.095748	0.110892	0.017892	0.134756	0.121834	0.018712	0.020863	0.011137
	Neisseria	0.109772	0.028705	0.25607	0.02827	0.01256	0.030698	0.000542	0.001273	0.008769	0.024352	0.062277	0.013173	0.012756	0.075441	0.005448	0.000825
	Rothia	0.056157	0.001623	0.163245	0.01525	0.00057	0.014706	0.053968	0.007399	0.002258	0.015707	0.119567	0.001748	0.007459	0.024542	0.02651	5.79e-05
	Prevotella	0.103041	0.015349	0.054358	0.007109	0.001276	0.018947	0	0	0.010803	0.013591	0.063829	0.00181	0.016363	0.151791	0.006783	0
	Ralstonia	0.000127	0.021054	0.010023	0.040474	0.041936	0.000146	0.000504	0.002913	0.026297	0.027807	0.00626	0.02276	0.013702	0.008585	0.007564	0.003267
	Enterococcus	0.000648	0.012258	0.004106	0.021478	0.023605	0.21021	0.000359	0.001278	0.015163	0.024339	0.003089	0.031951	0.020839	0.003414	0.003285	0.002843
	Veillonella	0.033855	0.004741	0.007096	0.006618	0.000127	0.003815	0.003017	0.000239	0.004898	0.005034	0.060172	0.003065	0.015537	0.012945	0.011786	0
	Burkholderia	0.000509	0.009855	0.003565	0.014121	0.015323	0.000291	0.000176	0.000997	0.009109	0.017289	0.003442	0.02009	0.032147	0.002403	0.003069	0.001858
	Aeromonas	9.71e-05	0.012809	0.003212	0.01848	0.020481	7.98e-05	0	0.001069	0.011128	0.022565	0.002754	0.025583	0.015776	0.002491	0.002719	0.001547
	Pseudomonas	0.000187	0.002901	0.000746	0.003889	0.003984	7.23e-05	0.000188	0.000247	0.001997	0.004365	0.000946	0.004666	0.006149	0.000535	0.720358	0.313013
	Escherichia	6.74e-05	0.009226	0.002448	0.010957	0.011497	7.84e-05	0.000111	0.000731	0.008747	0.013537	0.001559	0.0116	0.014543	0.001246	0.002225	0.001012
	other	0.433775	0.431873	0.134571	0.0315908	0.0151889	0.666999	0.0176749	0.0064262	0.236503	0.0352952	0.288113	0.024386	0.018726	0.362404	0.0166711	0.585905
All Data are presented
stable COPD (stabilization of AECOPD patients after treatment)
