# Supplementary material for: Exploring the Change of Host and Microorganism in Chronic Obstructive Pulmonary Disease Patients Based on Metagenomic and Metatranscriptomic Sequencing
Source: Front Microbiol. 2022 Mar 16;13:818281. doi: 10.3389/fmicb.2022.818281 (PMC8966909; doi:10.3389/fmicb.2022.818281)
Supplement: Supplementary Figure 1 — The microbiomes compositional profiles of the AECOPD patients and stable COPD (stabilization of AECOPD patients after treatment) patients. The stacked bar represents differentially relative abundance of microorganisms in the AECOPD vs. stable COPD groups. (A,B) shows the relative abundance of the most dominant taxa at the class levels in metagenomic data (A) and metatranscriptomic data (B). (C,D) shows the most dominant taxa distributions at the order levels of the sputum microbiomes in metagenomic data and metatranscriptomic data. (E,F) shows the most dominant taxa distributions at the family levels of the sputum microbiomes in metagenomic data and metatranscriptomic data. [file Data_Sheet_1.zip › Supplementary_Material/TableS3.xlsx]

## Sheet: Sheet3
Table S3 The Compositional Profiles of the metatranscriptomic data
	Taxonomy	AECOPD1	stable COPD1	AECOPD2	stable COPD2	AECOPD3	stable COPD3	AECOPD4	stable COPD4	AECOPD5	AECOPD6	AECOPD7	AECOPD8	AECOPD9	AECOPD10	AECOPD11	AECOPD12
Phylum	Proteobacteria	0.529631	0.776728	0.555611	0.223217	0.360498	0.0530483	0.261213	0.15512	0.73121	0.593906	0.401326	0.376364	0.382107	0.468777	0.885806	0.927139
	Firmicutes	0.39136	0.178635	0.308205	0.270132	0.569252	0.935751	0.60614	0.830141	0.239075	0.190315	0.0688192	0.412127	0.336332	0.0710237	0.0883262	0.0402055
	Bacteroidetes	0.052116	0.0376643	0.0901891	0.390735	0.0520913	0.00417603	0.00458824	0.00124827	0.0113531	0.178349	0.464645	0.0972286	0.201052	0.121885	0.0104186	0.00042311
	Fusobacteria	0.00229811	0.00153131	0.0213157	0.0281068	0.0111361	0.0029357	0.0535555	0.000158896	0.00131156	0.0247482	0.0130136	0.0731568	0.0382361	0.0720133	0.00829394	6.24424e-05
	Actinobacteria	0.0232411	0.00413067	0.0174767	0.01459	0.00612671	0.00322287	0.0723451	0.00938594	0.0169071	0.00845413	0.00846092	0.0178587	0.0381092	0.00415214	0.00606231	0.0315716
	other	0.00117078	0.0011378	0.00716788	0.0725638	0.000888106	0.00054719	0.00194389	0.00381974	0.000123387	0.00409688	0.0431732	0.0231302	0.00410544	0.261808	0.000812988	0.000326449
Class	Gammaproteobacteria	0.0783058	0.697056	0.393911	0.108292	0.277609	0.0457984	0.160529	0.121318	0.709061	0.39513	0.151251	0.236559	0.309683	0.298893	0.837016	0.877069
	Bacilli	0.267279	0.109298	0.290628	0.158203	0.541397	0.916264	0.583755	0.821127	0.203136	0.169833	0.0470054	0.352623	0.170248	0.0457891	0.0569978	0.03872
	Betaproteobacteria	0.444633	0.0672723	0.115908	0.078172	0.0623557	0.00579302	0.0450997	0.0120202	0.0171615	0.168455	0.219586	0.101038	0.0423234	0.0953811	0.0442742	0.0434099
	Bacteroidia	0.0419148	0.0248965	0.0824843	0.298817	0.0277196	0.00156244	0.000938793	0.000299751	0.00715035	0.139868	0.40762	0.0692688	0.191724	0.077824	0.00406958	0
	Negativicutes	0.113353	0.0664082	0.0140874	0.101956	0.0262258	0.000925077	0.0163439	0.000372954	0.0324066	0.0185929	0.015846	0.0503653	0.158864	0.0142774	0.0281136	0
	Fusobacteriia	0.00229811	0.00153131	0.0213157	0.0281068	0.0111361	0.0029357	0.0535555	0.000158896	0.00131156	0.0247482	0.0130136	0.0731568	0.0382361	0.0720133	0.00829394	6.24424e-05
	Actinomycetia	0.0229919	0.0040159	0.0156177	0.0120374	0.00586887	0.00316661	0.0722766	0.0093738	0.0167791	0.00845413	0.00823816	0.0160706	0.0369643	0.00399649	0.00583956	0.0315419
	Epsilonproteobacteria	0.00615713	0.011034	0.0235507	0.0289482	0.00874192	0.00120115	0.00106727	0.000154732	0.001144	0.0248417	0.0286986	0.0301155	0.0186446	0.0719336	0.00361131	0.000562231
	Flavobacteriia	0.00980292	0.0125731	0.00642962	0.0858749	0.0241426	0.00256784	0.00297036	0.000830906	0.00391487	0.0339211	0.0383257	0.0259859	0.00790967	0.0404329	0.00620176	0.000306467
	Alphaproteobacteria	0.000364348	0.00121177	0.0220204	0.00572213	0.0107514	0.000192205	0.0542371	0.0214846	0.00372141	0.00536756	0.00158499	0.00779266	0.00949941	0.00220413	0.000732755	0.00586858
	other	0.0124127	0.0043391	0.0136847	0.092933	0.0073903	0.0193204	0.02253	0.013092	0.00412052	0.00694703	0.0549262	0.0367381	0.0117818	0.274483	0.00427259	0.00181195
Order	Enterobacterales	0.0734046	0.22447	0.221654	0.0936343	0.147307	0.0407944	0.0978889	0.0900296	0.364715	0.258188	0.131807	0.176243	0.23134	0.179658	0.349778	0.315552
	Bacillales	0.0574494	0.0834932	0.273816	0.0566449	0.521036	0.182132	0.0728726	0.13733	0.192717	0.113511	0.0296991	0.236119	0.141458	0.0262981	0.0439921	0.0321261
	Bacteroidales	0.0419098	0.0248844	0.0824843	0.298767	0.0277196	0.00156111	0.000896227	0.000299751	0.00715035	0.139868	0.407568	0.0692688	0.191651	0.0777548	0.00406958	0
	Burkholderiales	0.307709	0.0205692	0.037618	0.0228297	0.0471556	0.00399076	0.0314195	0.0112594	0.0154051	0.0741778	0.169845	0.0780484	0.027893	0.0293581	0.032381	0.0301843
	Lactobacillales	0.209829	0.0258051	0.0168056	0.101558	0.020361	0.734131	0.510882	0.683797	0.0104193	0.0563193	0.0173064	0.116502	0.0287883	0.0194905	0.0130056	0.00659392
	Veillonellales	0.112008	0.0602157	0.00719473	0.0864871	0.02341	0.000509078	0.0163373	0.000372954	0.0324066	0.0182346	0.0151587	0.0347882	0.141977	0.0107718	0.0276415	0
	Neisseriales	0.136709	0.0466165	0.0782158	0.0551934	0.0150241	0.00177945	0.0136005	0.000735153	0.00169848	0.0938878	0.0493236	0.0220338	0.0138656	0.0657549	0.0118328	0.012495
	Pseudomonadales	0.00123555	0.0148144	0.0212822	0.00506389	0.0280879	0.00303573	0.0443023	0.0166049	0.316539	0.00696982	0.00222694	0.00929792	0.0489613	0.00309589	0.446687	0.351631
	Fusobacteriales	0.00229811	0.00153131	0.0213157	0.0281068	0.0111361	0.0029357	0.0535555	0.000158896	0.00131156	0.0247482	0.0130136	0.0731568	0.0382361	0.0720133	0.00829394	6.24424e-05
	Campylobacterales	0.00615489	0.011034	0.0235507	0.0289482	0.00874192	0.00120115	0.00106727	0.000154732	0.001144	0.0248417	0.0286959	0.0301155	0.0186446	0.0719336	0.00360497	0.000562231
	Pasteurellales	0.000607155	0.0039934	0.121713	0.00262487	0.0399894	0.0016904	0.00367161	0.00572822	0.0218989	0.116408	0.0138356	0.0327874	0.0179557	0.110654	0.00186361	0.00222794
	Flavobacteriales	0.00980292	0.0125731	0.00642962	0.0858749	0.0241426	0.00256784	0.00297036	0.000830906	0.00391487	0.0339211	0.0383257	0.0259859	0.00790967	0.0404329	0.00620176	0.000306467
	Eubacteriales	0.0103378	0.00279963	0.0032685	0.00820094	0.00151019	0.0182612	0.00539443	0.00842875	0.00326442	0.00163564	0.00271596	0.00803837	0.00484314	0.00926423	0.00310785	0.00140683
	Corynebacteriales	0.0101824	0.00069421	0.00446986	0.00295969	0.00238193	0.00196135	0.00634401	0.00297634	0.000616935	0.00370967	0.0038695	0.00685523	0.0065305	0.00260602	0.00398587	0.0302633
	Micrococcales	0.00279011	0.00153441	0.00569135	0.00387484	0.00122371	0.000673407	0.0502666	0.00260894	0.00699193	0.00282843	0.000674002	0.00304769	0.0101102	0.000573678	0.000762632	0.000159603
	other	0.0165825	0.464095	0.0742963	0.118006	0.0806622	0.00178209	0.0875264	0.0377828	0.0196505	0.0303272	0.0749766	0.0770924	0.068762	0.27782	0.0417386	0.21536
Family	Enterobacteriaceae	0.0701706	0.222595	0.221379	0.0932245	0.147115	0.0405925	0.0965213	0.0895353	0.363806	0.257338	0.13075	0.175448	0.231019	0.176342	0.33435	0.305351
	Bacillaceae	0.0491604	0.0634196	0.105746	0.0265883	0.442028	0.163265	0.0438838	0.0899002	0.0400764	0.0434056	0.0215013	0.102232	0.0749801	0.0119452	0.0344941	0.0220861
	Prevotellaceae	0.0286118	0.017121	0.0638599	0.126056	0.02553	0.000754488	7.19885e-05	0	0.00665985	0.0841296	0.126898	0.0310591	0.182141	0.0418973	0.0023998	0
	Staphylococcaceae	0.00164938	0.0194351	0.166123	0.0275546	0.0790088	0.00850814	0.0223425	0.0425587	0.152311	0.0684231	0.00571225	0.132816	0.0654612	0.0075864	0.00462161	0.00822753
	Burkholderiaceae	0.30397	0.0195054	0.0315038	0.0207744	0.0430179	0.00391206	0.012027	0.00533098	0.0149024	0.0633114	0.159055	0.0375262	0.0118185	0.0219497	0.0311462	0.0143193
	Veillonellaceae	0.112008	0.0602157	0.00719473	0.0864871	0.02341	0.000509078	0.0163373	0.000372954	0.0324066	0.0182346	0.0151587	0.0347882	0.141977	0.0107718	0.0276415	0
	Streptococcaceae	0.0128638	0.0248158	0.00656385	0.0987765	0.0113121	0.0921833	0.464914	0.674997	0.00531783	0.0484972	0.0132393	0.105281	0.0239647	0.0162577	0.011567	0.000582587
	Neisseriaceae	0.136597	0.0465717	0.0782158	0.0551457	0.0150241	0.00177821	0.0135723	0.000735153	0.00169848	0.0938878	0.0492878	0.0219842	0.0138656	0.0657549	0.0118248	0.0124817
	Pasteurellaceae	0.000607155	0.0039934	0.121713	0.00262487	0.0399894	0.0016904	0.00367161	0.00572822	0.0218989	0.116408	0.0138356	0.0327874	0.0179557	0.110654	0.00186361	0.00222794
	Campylobacteraceae	0.00532625	0.010353	0.0232218	0.0283202	0.00798887	0.0010143	0.00102883	6.69582e-05	0.00107697	0.0247571	0.0276797	0.0298863	0.0184619	0.0704568	0.00305507	5.68226e-05
	Flavobacteriaceae	0.00940719	0.0123616	0.00634237	0.0838774	0.0231644	0.00252147	0.000281677	0	0.00375036	0.0331512	0.0343908	0.0240883	0.000773954	0.037577	0.00608406	5.98198e-05
	Pseudomonadaceae	0.000495332	0.0137261	0.0104162	0.00278006	0.0216174	0.000103672	0.0250897	0.00859945	0.00240071	0.0023166	0.000777204	0.00333883	0.0455559	0.00111092	0.441759	0.342309
	Moraxellaceae	0.000740176	0.00108829	0.0108659	0.00228384	0.0064664	0.00293206	0.0192127	0.00800549	0.314139	0.004651	0.00144973	0.00595703	0.003404	0.00198497	0.0049286	0.00932215
	Enterococcaceae	0.000696567	0.000798004	0.00920818	0.00194053	0.00899566	0.262955	0.0134842	0.00697545	0.00479381	0.00689193	0.00169572	0.00795165	0.0047511	0.00252793	0.000244181	0.00194221
	Porphyromonadaceae	0.00838451	0.00636885	0.0132351	0.145806	0.00112139	0.000175517	0	0	0	0.0262703	0.112613	0.00559981	0.001322	0.0162967	0.00101473	0
	other	0.257155	0.475524	0.122022	0.194989	0.103982	0.414766	0.264829	0.0645168	0.0335552	0.105922	0.280388	0.247424	0.161656	0.399706	0.0807424	0.302016
Genus	Klebsiella	0.00128742	0.193205	0.181915	0.0811872	0.108279	0.0363723	0.080774	0.0803179	0.332671	0.210603	0.106783	0.147707	0.203193	0.145123	0.172606	0.189733
	Bacillus	0.0487846	0.0622809	0.0815783	0.024486	0.431861	0.16116	0.0430209	0.0843156	0.0305086	0.0356302	0.0206154	0.0914512	0.0638212	0.00997742	0.0336671	0.0212207
	Salmonella	0.055381	0.0264739	0.0351548	0.0096668	0.0325325	0.00316097	0.0114436	0.00718985	0.0270522	0.0410667	0.0172715	0.024239	0.0249478	0.0250742	0.134318	0.0962527
	Prevotella	0.0255598	0.0170532	0.0622693	0.117642	0.0254195	0.000726516	7.19885e-05	0	0.00665985	0.0715163	0.0863576	0.0286144	0.179481	0.0388201	0.00237056	0
	Staphylococcus	0.00159425	0.0194351	0.166123	0.0275499	0.0790088	0.00844953	0.0221795	0.0425212	0.152311	0.0684231	0.00568216	0.130937	0.0654612	0.00757131	0.00459828	0.00822341
	Veillonella	0.105575	0.0596526	0.00439603	0.084425	0.02341	0.000483749	0.0162221	0.000292465	0.031744	0.0180298	0.0149314	0.0290872	0.0971947	0.00992901	0.0270723	0
	Streptococcus	0.0126569	0.0247629	0.00656385	0.0983731	0.0113121	0.0917845	0.460693	0.671411	0.00531783	0.0484972	0.0131755	0.105281	0.0239647	0.0162577	0.0115431	0.00053126
	Neisseria	0.133675	0.045529	0.0736788	0.0454652	0.0150241	0.00171423	0.0135015	0.000726479	0.00110134	0.0898221	0.0469093	0.0213173	0.0124892	0.0612253	0.0117235	0.0124536
	Burkholderia	0.112039	0.0172773	0.0273561	0.0162923	0.0244127	0.00277633	0.00887518	0.00424161	0.0144591	0.0410356	0.0621071	0.0241234	0.0102106	0.0173431	0.0159144	0.0129211
	Campylobacter	0.0053063	0.0103133	0.022799	0.0283022	0.00762462	0.00100711	0.000960958	5.2387e-05	0.00107697	0.0245813	0.0276342	0.0297067	0.0183071	0.0701798	0.00287275	0
	Pasteurella	0.000545954	0.00397905	0.0825179	0.00261576	0.0399894	0.00168909	0.00357589	0.00572822	0.0218806	0.0653365	0.00667247	0.0313771	0.0178916	0.019175	0.0017648	0.00214777
	Pseudomonas	0.000488867	0.0137261	0.0104162	0.00278006	0.0216174	9.92208e-05	0.0250681	0.00859459	0.00233826	0.0023166	0.000777204	0.00331611	0.0455559	0.00111092	0.441425	0.342136
	Capnocytophaga	0.00853661	0.012318	0.00610746	0.0793953	0.0230458	0.002452	0	0	0.0034853	0.0311083	0.00495386	0.0228101	0.000456005	0.0347648	0.00578361	0
	Enterococcus	0.000591169	0.000778596	0.00920818	0.00188894	0.00899566	0.239641	0.0132884	0.0068908	0.00479381	0.00684743	0.00150796	0.00792068	0.0047246	0.00247223	0.000221167	0.00193759
	Acinetobacter	0.000734926	0.000827539	0.00683231	0.00224986	0.00623721	0.00292966	0.0154628	0.00790176	0.313461	0.00449745	0.0014023	0.00568653	0.00337751	0.00196467	0.00489725	0.0089982
	other	0.482945	0.488882	0.2226	0.369018	0.14073	0.442532	0.278296	0.0767355	0.0504226	0.235932	0.539759	0.334416	0.226513	0.532789	0.127302	0.29524
All Data are presented
stable COPD (stabilization of AECOPD patients after treatment)
