# Supplementary material for: Exploring the Change of Host and Microorganism in Chronic Obstructive Pulmonary Disease Patients Based on Metagenomic and Metatranscriptomic Sequencing
Source: Front Microbiol. 2022 Mar 16;13:818281. doi: 10.3389/fmicb.2022.818281 (PMC8966909; doi:10.3389/fmicb.2022.818281)
Supplement: Supplementary Figure 1 — The microbiomes compositional profiles of the AECOPD patients and stable COPD (stabilization of AECOPD patients after treatment) patients. The stacked bar represents differentially relative abundance of microorganisms in the AECOPD vs. stable COPD groups. (A,B) shows the relative abundance of the most dominant taxa at the class levels in metagenomic data (A) and metatranscriptomic data (B). (C,D) shows the most dominant taxa distributions at the order levels of the sputum microbiomes in metagenomic data and metatranscriptomic data. (E,F) shows the most dominant taxa distributions at the family levels of the sputum microbiomes in metagenomic data and metatranscriptomic data. [file Data_Sheet_1.zip › Supplementary_Material/TableS4.xlsx]

## Sheet: Sheet2
Table S4 Taxonomic identification at each level in the metagenomic data
Taxonomy	AECOPD	stable COPD	p value
			paired u test	unpaired u test
Phylum
Actinobacteria	3.33(0.07-53.90)	2.08(0.31-2.40)	0.31	0.25
Bacteroidetes	1.03(0-16.65)	2.00(0.98-2.34)	0.67	0.86
Firmicutes	29.07(5.70-94.02)	32.79(14.37-90.00)	0.89	0.36
Fusobacteria	0.17(0.00-17.99)	0.27(0.10-0.89)	0.89	0.76
Proteobacteria	43.45(1.78-86.81)	63.34(4.43-83.09)	0.89	0.67
other	0.02(0-0.94)	0.01(0-0.08)
Class
Actinomycetia	3.24(0.07-53.90)	1.50(0.31-2.30)	0.31	0.25
Bacteroidia	1.23(0-15.84)	1.15(0-1.97)	0.77	0.67
Flavobacteriia	0.09(0-0.80)	0.27(0-0.55)	1	0.67
Bacilli	28.36(5.69-91.86)	60.32(13.78-93.99)	0.89	0.36
Epsilonproteobacteria	0.08(0-0.64)	0.10(0-0.13)	0.88	0.81
Negativicutes	0.66(0-6.23)	0.50(0.02-0.66)	0.89	0.5
Fusobacteriia	0.22(0-17.99)	0.14(0.01-0.89)	0.89	0.76
Alphaproteobacteria	0.15(0.01-1.24)	0.24(0.02-0.79)	0.892368	0.5
Betaproteobacteria	6.42(0.13-27.17)	4.63(0.52-8.34)	0.47	0.5
Gammaproteobacteria	47.11(0.92-84.59)	29.73(0.98-76.61)	0.67	0.76
other	0.16(0-1.74)	0.19(0-0.33)
Order
Lactobacillales	11.06(2.86-91.67)	49.42(2.65-92.56)	0.89	0.5
Enterobacterales	10.21(0.53-51.78)	15.31(0.82-40.20)	0.89	0.5
Bacillales	9.93(0.19-25.51)	6.65(1.43-19.64)	0.67	0.67
Pasteurellales	6.88(0.05-13.50)	3.82(0.07-12.23)	0.89	0.59
Burkholderiales	2.76(0.08-5.73)	1.74(0.19-5.49)	0.89	0.59
Neisseriales	1.30(0.06-25.77)	2.86(0.13-3.09)	0.89	0.86
Micrococcales	2.01(0.01-12.14)	1.12(0.17-1.53)	0.77	0.36
Bacteroidales	1.23(0-15.84)	1.15(0-1.97)	0.89	0.67
Veillonellales	0.63(0-6.02)	0.43(0.02-0.66)	0.89	0.36
Pseudomonadales	0.43(0.04-72.04)	0.17(0.03-0.41)	0.89	0.13
Aeromonadales	0.30(0-2.56)	0.69(0.01-1.85)	0.89	0.67
Actinomycetales	0.26(0-9.51)	0.38(0.02-0.65)	0.67	0.86
Fusobacteriales	0.22(0-17.99)	0.14(0.01-0.89)	0.89	0.76
Flavobacteriales	0.09(0-0.85)	0.27(0-0.55)	1	0.67
Rhodobacterales	0.14(0-1.24)	0.24(0-0.79)	1	0.47
other	0.57(0.17-55.57)	0.78(0.03-41.44)
Family
Enterobacteriaceae	10.20(0.52-51.76)	15.31(0.79-40.18)	0.89	0.5
Streptococcaceae	8.82(0.06-87.77)	6.87(1.40-92.19)	0.67	0.86
Pasteurellaceae	6.88(0.05-13.50)	3.82(0.07-12.23)	0.89	0.59
Staphylococcaceae	3.96(0.12-25.23)	5.90(0.40-19.16)	0.67	0.76
Burkholderiaceae	2.70(0.07-5.73)	1.74(0.18-5.49)	0.89	0.59
Neisseriaceae	1.30(0.06-25.77)	2.86(0.13-3.09)	0.89	0.86
Micrococcaceae	2.01(0.01-16.33)	1.11(0.16-1.53)	0.31	0.36
Prevotellaceae	1.22(0-15.19)	1.12(0-1.89)	0.77	0.76
Enterococcaceae	0.38(0.04-3.20)	1.69(0.13-21.79)	0.31	0.5
Veillonellaceae	0.63(0-6.02)	0.43(0.02-0.66)	0.89	0.36
Aeromonadaceae	0.30(0-2.56)	0.69(0.01-1.85)	0.89	0.67
Actinomycetaceae	0.26(0-9.51)	0.38(0.02-0.65)	0.67	0.86
Pseudomonadaceae	0.30(0-2.56)	0.16(0.01-0.39)	0.89	0.25
Flavobacteriaceae	0.09(0-0.84)	0.26(0-0.55)	0.89	0.62
Bacillaceae	0.11(0.02-0.31)	0.48(0-0.48)	0.31	0.16
other	3.84(1.16-58.60）	21.91(0.33-63.45)
Genus
Streptococcus	8.82(0.05-87.68)	6.75(1.40-92.17)	0.67	0.95
Klebsiella	5.03(0.42-25.70)	7.96(0.62-20.04)	0.89	0.5
Salmonella	4.94(0.09-27.05)	6.84(0.15-19.05)	0.89	0.5
Staphylococcus	3.95(0.10-25.23)	5.89(0.33-19.26)	0.67	0.76
Pasteurella	2.42(0.04-13.01)	3.81(0.04-12.22)	0.89	0.67
Neisseria	1.30(0.05-10.98)	2.85(0.13-3.07)	0.89	0.86
Rothia	2.01(0.01-16.32)	1.11(0.16-1.53)	0.31	0.36
Prevotella	1.22(0-15.18)	1.12(0-1.89)	0.77	0.76
Ralstonia	0.93(0.01-4.19)	1.20(0.01-4.05)	0.89	0.86
Enterococcus	0.38(0.04-3.20)	1.69(0.13-21.79)	0.31	0.5
Veillonella	0.61(0-6.02)	0.43(0.02-0.66)	0.89	0.36
Burkholderia	0.35(0.02-3.21)	0.54(0.03-1.41)	0.89	0.59
Aeromonas	0.30(0-2.56)	0.69(0.01-1.85)	0.89	0.67
Pseudomonas	0.30(0.02-72.04)	0.16(0.01-0.39)	0.89	0.25
Escherichia	0.23(0.01-1.45)	0.50(0.01-1.10)	0.89	0.59
other	8.49(1.52-58.59)	23.17(0.64-66.70)
All data are presented as median (25-75 percentile); stable COPD (stabilization of AECOPD patients after treatment).
The p value is analyzed using Mann Whitney U test.
Bonferroni-adjusted p-values < 0.05/60 (5 phyla,10 Class,15 Order,15 Family and 15 genera) = 0.00083 indicate significance.
