# Supplementary material for: Exploring the Change of Host and Microorganism in Chronic Obstructive Pulmonary Disease Patients Based on Metagenomic and Metatranscriptomic Sequencing
Source: Front Microbiol. 2022 Mar 16;13:818281. doi: 10.3389/fmicb.2022.818281 (PMC8966909; doi:10.3389/fmicb.2022.818281)
Supplement: Supplementary Figure 1 — The microbiomes compositional profiles of the AECOPD patients and stable COPD (stabilization of AECOPD patients after treatment) patients. The stacked bar represents differentially relative abundance of microorganisms in the AECOPD vs. stable COPD groups. (A,B) shows the relative abundance of the most dominant taxa at the class levels in metagenomic data (A) and metatranscriptomic data (B). (C,D) shows the most dominant taxa distributions at the order levels of the sputum microbiomes in metagenomic data and metatranscriptomic data. (E,F) shows the most dominant taxa distributions at the family levels of the sputum microbiomes in metagenomic data and metatranscriptomic data. [file Data_Sheet_1.zip › Supplementary_Material/TableS5.xlsx]

## Sheet: Sheet1
Table S5 Taxonomic identification at each level in the metatranscriptomic data
Taxonomy	AECOPD	stable COPD	p value
			paired u test	unpaired u test
Phylum
Proteobacteria	49.92(26.12-92.71)	18.92(5.30-77.67)	0.31	0.1
Firmicutes	27.36(4.02-60.61)	55.01(17.86-93.58)	0.89	0.25
Bacteroidetes	7.12(0.46-20.11)	2.09(0.12-39.07)	0.47	0.43
Fusobacteria	1.72(0.01-7.32)	0.22(0.02-2.81)	0.31	0.25
Actinobacteria	1.72(0.42-7.23)	0.68(0.32-1.46)	0.11	0.1
other	0.30(0.01-26.18)	0.25(0.05-7.26)
Class
Gammaproteobacteria	30.43(7.83-87.71)	11.48(4.58-69.71)	0.67	0.13
Bacilli	18.67(3.87-58.38)	48.97(10.93-91.63)	0.89	0.36
Betaproteobacteria	7.89(4.23-44.46)	3.96(0.58-7.82)	0.31	0.16
Bacteroidia	5.56(0-40.76)	1.32(0.03-29.88)	0.67	0.5
Negativicutes	2.24(0-15.87)	3.37(0.04-10.20)	0.67	0.86
Fusobacteriia	1.72(0.01-7.32)	0.22(0.02-2.81)	0.31	0.25
Actinomycetia	1.58(0.40-7.23)	0.67(0.32-1.20)	0.89	0.13
Epsilonproteobacteria	1.37(0.06-7.19)	0.61(0.02-2.89)	0.89	0.59
Flavobacteriia	0.89(0.03-4.04)	0.76(0.08-8.59)	0.89	0.76
Alphaproteobacteria	0.56(0.04-5.42)	0.35(0.02-2.15)	0.31	0.5
other	1.21(0.18-27.45)	1.62(0.43-9.29)
Order
Enterobacterales	20.07(7.34-36.47)	9.18(4.08-22.45)	0.670871	0.08
Bacillales	9.32(2.97-52.10)	11.04(5.66-18.21)	0.67	0.95
Bacteroidales	5.56(0-40.76)	1.32(0.03-29.88)	0.67	0.5
Burkholderiales	3.50(1.54-30.77)	1.59(0.40-2.28)	0.03	0.01
Lactobacillales	1.99(0.66-51.09)	39.27(2.58-68.38)	0.31	0.06
Veillonellales	2.08(0-14.20)	3.04(0.04-8.65)	0.67	0.86
Neisseriales	1.85(0.17-13.67)	2.42(0.07-5.52)	0.31	0.36
Pseudomonadales	2.47(0-44.67)	0.99(0.30-1.66)	0.31	0.3
Fusobacteriales	1.72(0.01-7.32)	0.22(0.02-2.81)	0.31	0.25
Campylobacterales	1.37(0.06-7.19)	0.61(0.02-2.89)	0.89	0.59
Pasteurellales	1.99(0.06-12.17)	0.33(0.17-0.57)	0.67	0.16
Flavobacteriales	0.89(0.03-4.04)	0.76(0.08-8.59)	0.89	0.76
Eubacteriales	0.33(0.14-1.03)	0.83(0.28-1.83)	0.47	0.16
Corynebacteriales	0.42(0.06-3.03)	0.25(0.07-0.30)	0.11	0.06
Micrococcales	0.28(0.02-5.03)	0.21(0.07-0.39)	0.31	0.67
other	7.46(1.66-27.78)	7.79(0.18-46.41)
Family
Enterobacteriaceae	19.89(7.02-36.38)	9.14(4.06-22.26)	0.54	0.08
Bacillaceae	4.36(1.19-44.20)	7.67(2.66-16.33)	0.9	0.43
Prevotellaceae	2.98(0-18.21)	0.89(0-12.61)	0.39	0.4
Staphylococcaceae	4.39(0.16-16.61)	2.35(0.85-4.26)	0.9	0.86
Burkholderiaceae	3.13(1.18-30.40)	1.24(0.53-2.08)	0.07	0.06
Veillonellaceae	2.08(0-14.20)	3.04(0.04-8.65)	0.71	0.86
Streptococcaceae	1.31(0.06-46.49)	9.55(2.48-67.50)	0.11	0.05
Neisseriaceae	1.85(0.17-13.66)	2.42(0.07-5.51)	0.27	0.36
Pasteurellaceae	1.99(0.06-12.17)	0.33(0.40-0.57)	0.39	0.16
Campylobacteraceae	1.32(0.01-2.99)	0.57(0.01-2.83)	0.71	0.5
Flavobacteriaceae	0.79(0.01-3.76)	0.74(0-8.39)	0.9	0.86
Pseudomonadaceae	0.69(0.05-44.18)	0.57(0.01-1.37)	0.54	0.5
Moraxellaceae	0.54(0.07-31.41)	0.26(0.11-0.80)	0.71	0.3
Enterococcaceae	0.48(0.02-1.35)	0.45(0.08-26.30)	0.9	0.95
Porphyromonadaceae	0.35(0-11.26)	0.33(0-14.58)	0.81	1
other	20.45(3.36-39.97)	30.49(6.45-47.55)
Genus
Klebsiella	16.02(0.13-33.27)	8.08(3.64-19.32)	0.9	0.2
Bacillus	3.93(1.00-43.19)	7.33(2.45-16.12)	0.71	0.36
Salmonella	2.98(1.14-13.43)	0.84(0.32-2.65)	0.07	0.02
Prevotella	2.71(0.01-17.95)	0.89(0-11.76)	0.54	0.47
Staphylococcus	4.38(0.16-15.23)	2.35(0.84-2.75)	0.9	0.86
Veillonella	2.07(0-10.56)	3.01(0.03-8.44)	0.71	0.86
Streptococcus	1.29(0.05-46.07)	9.51(2.48-67.14)	0.11	0.05
Neisseria	1.82(0.11-13.37)	2.36(0.07-4.55)	0.18	0.3
Burkholderia	2.07(0.89-6.21)	1.03(0.28-1.73)	0.07	0.1
Campylobacter	1.30(0-2.97)	0.57(0.01-2.83)	0.9	0.59
Pasteurella	1.85(0.05-8.25)	0.33(0.17-0.57)	0.39	0.16
Pseudomonas	0.69(0.08-34.21)	0.57(0.01-1.37)	0.54	0.5
Capnocytophaga	0.59(0-3.48)	0.74(0-7.94)	1	0.95
Enterococcus	0.48(0.02-1.33)	0.44(0.08-23.96)	0.9	0.95
Acinetobacter	0.53(0.07-31.35)	0.26(0.08-0.79)	0.9	0.36
other	25.71(5.04-48.29)	40.58(7.67-48.89)
All data are presented as median (25–75 percentile); stable COPD (stabilization of AECOPD patients after treatment).
The p value is analyzed using Mann Whitney U test.
Bonferroni-adjusted p-values < 0.05/60 (5 phyla,10 Class,15 Order,15 Family and 15 genera) = 0.00083 indicate significance.
