# Supplementary material for: Exploring the Change of Host and Microorganism in Chronic Obstructive Pulmonary Disease Patients Based on Metagenomic and Metatranscriptomic Sequencing
Source: Front Microbiol. 2022 Mar 16;13:818281. doi: 10.3389/fmicb.2022.818281 (PMC8966909; doi:10.3389/fmicb.2022.818281)
Supplement: Supplementary Figure 1 — The microbiomes compositional profiles of the AECOPD patients and stable COPD (stabilization of AECOPD patients after treatment) patients. The stacked bar represents differentially relative abundance of microorganisms in the AECOPD vs. stable COPD groups. (A,B) shows the relative abundance of the most dominant taxa at the class levels in metagenomic data (A) and metatranscriptomic data (B). (C,D) shows the most dominant taxa distributions at the order levels of the sputum microbiomes in metagenomic data and metatranscriptomic data. (E,F) shows the most dominant taxa distributions at the family levels of the sputum microbiomes in metagenomic data and metatranscriptomic data. [file Data_Sheet_1.zip › Supplementary_Material/TableS6.xlsx]

## Sheet: Sheet1
Table S6 Differential host gene expression in AECOPD and stable COPD patients
Gene name	AECOPD1	stable COPD1	AECOPD2	stable COPD2	AECOPD3	stable COPD3	AECOPD4	stable COPD4
HLA-C	14.0412	24.3134	0.149983	0.227715	40.8758	52.2364	0	10.5946
MARCO	0	27.2492	84.3711	255.853	29.3849	50.6868	0	40.1832
SLAMF8	0	20.8238	45.3694	49.3518	10.4857	11.4237	0	23.3757
CD163	3.33571	46.1528	174.841	367.591	38.6874	60.3955	0	224.026
OLFML2B	0.436772	8.16322	21.1401	76.396	4.75232	7.33191	0	20.1088
